# Supplementary material for: Contrasting Profiles of Low-Performing Mathematics Students in Public and Private Schools in the Philippines: Insights from Machine Learning
Source: J Intell. 2022 Aug 30;10(3):61. doi: 10.3390/jintelligence10030061 (PMC9504801; doi:10.3390/jintelligence10030061)
Supplement: Supplementary file 1 [file jintelligence-10-00061-s001.zip]

Archive with 1 entries (1 files):
- jintelligence-1817350-supplementary.pdf
